# Supplementary material for: Barium content of Archaean continental crust reveals the onset of subduction was not global
Source: Nat Commun. 2022 Nov 2;13:6553. doi: 10.1038/s41467-022-34343-0 (PMC9630499; doi:10.1038/s41467-022-34343-0)
Supplement: Supplementary file 4 — Supplementary Data 1-2 [file 41467_2022_34343_MOESM4_ESM.xlsx]

## Sheet: Supplementary Data 1
Supplementary Data 1. Anhydrous major-element compositions of calculated melts (wt.%)
450 °C/GPa fluid present melting
P	T	F	SiO2	Al2O3	CaO	MgO	FeO	K2O	Na2O	K2O/Na2O	Mg#
14.805	666.138	0.01	72.7759	16.2504	1.37685	0.0205472	0.0786602	3.84541	5.65226	0.680331	31.7697
14.885	669.738	0.03	72.7871	16.2378	1.42691	0.0215234	0.0807775	3.9392	5.50666	0.715352	32.2016
15.02	675.877	0.05	72.8515	16.2705	1.48481	0.0233026	0.0850358	3.6802	5.6047	0.656627	32.817
15.195	683.832	0.07	72.9466	16.3369	1.54964	0.0257304	0.0908723	3.18828	5.86192	0.543896	33.5426
15.365	691.468	0.09	73.0392	16.3778	1.6063	0.028754	0.0987089	2.81105	6.03818	0.465545	34.1783
15.535	699.118	0.11	73.148	16.3844	1.6472	0.0331302	0.11125	2.515	6.16096	0.408216	34.6763
15.68	705.598	0.13	73.23	16.3971	1.6925	0.036808	0.121063	2.27868	6.24388	0.364947	35.1475
15.785	710.253	0.15	73.2627	16.4353	1.74637	0.0385719	0.123932	2.09054	6.30256	0.331697	35.6825
15.925	716.695	0.17	73.3451	16.4334	1.79217	0.0430389	0.135234	1.92188	6.32911	0.303657	36.196
16.065	722.881	0.19	73.4227	16.4296	1.83847	0.0475677	0.14628	1.77874	6.33665	0.280707	36.6948
16.195	728.842	0.21	73.4978	16.4229	1.88569	0.0523476	0.157509	1.65529	6.32839	0.261566	37.2025
16.325	734.603	0.23	73.5704	16.4147	1.93256	0.0571891	0.168483	1.54807	6.30866	0.245388	37.6968
16.45	740.181	0.25	73.6419	16.4041	1.97925	0.062152	0.179302	1.45384	6.27948	0.231522	38.191
16.57	745.592	0.27	73.713	16.3911	2.02527	0.067371	0.190205	1.37048	6.24265	0.219535	38.7021
16.685	750.851	0.29	73.7844	16.3755	2.07053	0.0726408	0.201071	1.2959	6.19989	0.209021	39.1719
16.8	755.973	0.31	73.8561	16.3576	2.11372	0.0781752	0.212049	1.22929	6.15312	0.199783	39.6558
16.91	760.974	0.33	73.9295	16.3361	2.15556	0.0838939	0.223108	1.16913	6.10274	0.191575	40.1297
17.02	765.872	0.35	74.0044	16.3116	2.19472	0.0898745	0.234275	1.11477	6.05039	0.184247	40.6116
17.125	770.69	0.37	74.0831	16.2822	2.23182	0.0961699	0.245876	1.06504	5.99573	0.177634	41.0797
17.23	775.451	0.39	74.1653	16.2483	2.2659	0.102789	0.257936	1.01976	5.94001	0.171676	41.5326
17.34	780.188	0.41	74.2513	16.2092	2.29573	0.109879	0.270604	0.97836	5.88489	0.16625	41.9887
17.445	784.946	0.43	74.3451	16.1621	2.32276	0.117673	0.284394	0.940053	5.828	0.161299	42.4478
18.31	823.951	0.45	73.5465	16.4502	2.65711	0.19713	0.514485	0.897115	5.73752	0.156359	40.5821
19.65	884.188	0.47	71.7153	16.9049	3.31752	0.426724	1.2641	0.846576	5.52483	0.153231	37.5677
20.495	922.258	0.49	70.1075	17.1404	3.82747	0.680449	2.14149	0.801527	5.30116	0.151198	36.159
900 °C/GPa fluid present melting
7.505	675.504	0.01	74.5127	15.0826	2.0405	0.0211315	0.0945054	3.55651	4.69211	0.757976	28.4987
7.625	686.415	0.03	74.679	15.1094	2.20254	0.0262435	0.119069	2.9757	4.88804	0.608772	28.2064
7.73	695.794	0.05	74.8056	15.1327	2.37695	0.0311882	0.143625	2.54491	4.96504	0.512567	27.906
7.825	704.278	0.07	74.9077	15.1529	2.56606	0.0362359	0.169372	2.21586	4.95195	0.447472	27.6076
7.91	712.14	0.09	74.9935	15.1703	2.76744	0.0415161	0.197088	1.95779	4.87234	0.401818	27.2985
7.995	719.329	0.11	75.0583	15.1925	2.97582	0.0469068	0.226011	1.75067	4.74982	0.368576	27.0047
8.065	725.96	0.13	75.1149	15.2114	3.18344	0.0526055	0.25704	1.58143	4.59913	0.343853	26.7298
8.13	731.912	0.15	75.1565	15.2335	3.38504	0.0583081	0.288863	1.44095	4.4369	0.324765	26.4604
8.19	737.206	0.17	75.1848	15.2585	3.57681	0.0639253	0.320651	1.3226	4.27272	0.309544	26.2193
8.23	741.999	0.19	75.2142	15.2756	3.75352	0.0696876	0.353648	1.22195	4.11144	0.297208	25.9947
8.29	746.08	0.21	75.2143	15.3108	3.92307	0.0747596	0.383085	1.13503	3.95903	0.286693	25.8086
8.33	749.795	0.23	75.22	15.3363	4.07665	0.079934	0.413157	1.05957	3.81445	0.277779	25.6434
8.37	753.076	0.25	75.2169	15.3647	4.21945	0.0847275	0.441678	0.99339	3.67915	0.270006	25.4813
8.41	756.889	0.27	75.2508	15.3523	4.32627	0.0923829	0.48532	0.935863	3.55709	0.263098	25.3349
8.455	760.905	0.29	75.3063	15.3113	4.40381	0.10236	0.541614	0.885568	3.4491	0.256753	25.1991
8.495	764.623	0.31	75.3589	15.2672	4.47015	0.112592	0.599509	0.840515	3.35108	0.250819	25.0808
8.535	768.102	0.33	75.4073	15.2215	4.52692	0.123106	0.659237	0.799977	3.26196	0.245244	24.9739
8.57	771.363	0.35	75.4537	15.173	4.57562	0.133915	0.720288	0.763341	3.18016	0.240032	24.8915
8.805	792.449	0.37	74.1197	15.7706	4.72946	0.212861	1.09197	0.744395	3.33104	0.223472	25.787
9.05	814.392	0.39	72.5177	16.4052	4.92024	0.334926	1.63326	0.725217	3.46348	0.20939	26.7688
9.245	831.972	0.41	71.0207	16.9372	5.09335	0.473948	2.20657	0.705271	3.56297	0.197945	27.6866
9.415	847.53	0.43	69.604	17.3566	5.25372	0.63779	2.84757	0.683734	3.61667	0.189051	28.533
9.57	860.932	0.45	68.2838	17.6915	5.40282	0.815554	3.50579	0.662018	3.6385	0.181948	29.3122
9.695	872.697	0.47	67.0542	17.9594	5.54272	1.00296	4.1658	0.640397	3.6345	0.1762	30.029
9.81	883.059	0.49	65.9135	18.1737	5.67339	1.19593	4.81259	0.619132	3.61171	0.171423	30.698
9.915	892.305	0.51	64.8587	18.3456	5.79469	1.39128	5.43518	0.59871	3.57585	0.167432	31.3322
10.005	900.65	0.53	63.8774	18.4843	5.91011	1.58783	6.03379	0.57886	3.52763	0.164093	31.9304
10.09	908.257	0.55	62.9675	18.5963	6.01885	1.78374	6.60226	0.559742	3.47156	0.161237	32.5049
10.17	915.266	0.57	62.1331	18.6879	6.11666	1.97706	7.12798	0.541989	3.41535	0.158692	33.0841
10.24	921.78	0.59	61.3529	18.7618	6.21159	2.16917	7.62785	0.524772	3.3519	0.15656	33.639
450 °C/GPa fluid absent melting
15.1	679.412	0.01	72.3283	16.4679	1.4264	0.021346	0.0805969	4.15961	5.51585	0.75412	32.07
15.96	717.912	0.03	71.5196	16.8492	1.56924	0.0283726	0.104143	4.79826	5.13121	0.935114	32.6886
16.65	749.404	0.05	71.2036	17.1893	1.6378	0.0375466	0.131561	4.15823	5.64194	0.737021	33.7188
17.29	777.957	0.07	70.9632	17.4634	1.67722	0.0489079	0.162382	3.59848	6.08641	0.591232	34.9332
17.78	800.178	0.09	70.7736	17.6819	1.70652	0.0586178	0.184353	3.16717	6.42788	0.492724	36.175
18.18	817.981	0.11	70.6197	17.8602	1.73121	0.0665143	0.198564	2.84075	6.68306	0.425068	37.3868
18.51	832.713	0.13	70.4917	18.0097	1.75406	0.0729643	0.207004	2.58736	6.87725	0.37622	38.5864
18.78	845.221	0.15	70.3829	18.1369	1.77597	0.0782449	0.211757	2.38471	7.02954	0.339241	39.7101
19.02	855.918	0.17	70.2896	18.2481	1.79658	0.0823426	0.212896	2.22208	7.14842	0.310849	40.8087
20.37	916.844	0.19	70.2854	18.0604	2.12828	0.138423	0.410346	1.92195	7.05515	0.272418	37.551
900 °C/GPa fluid absent melting
7.93	713.513	0.01	74.1449	15.2447	2.30499	0.0456836	0.219206	3.5736	4.46692	0.800014	27.0865
8.74	786.555	0.03	73.1181	15.5524	2.95153	0.18333	0.973638	3.0085	4.21251	0.714184	25.1295
9.13	821.372	0.05	72.1325	15.6672	3.23206	0.342871	1.84309	2.62708	4.15515	0.632248	24.9027
9.29	835.84	0.07	71.7709	15.7054	3.26839	0.41901	2.15754	2.3892	4.2896	0.556974	25.7158
9.44	849.342	0.09	71.4188	15.7389	3.31438	0.497443	2.46088	2.1726	4.39703	0.494106	26.488
9.58	862.08	0.11	71.0748	15.7679	3.36941	0.57737	2.75348	1.9797	4.4773	0.442163	27.2079
9.7	873.092	0.13	70.7685	15.7935	3.41171	0.654183	3.00841	1.81237	4.55129	0.39821	27.9339
9.8	881.782	0.15	70.5325	15.823	3.42387	0.721547	3.18866	1.67075	4.63973	0.360096	28.7425
9.89	889.836	0.17	70.3206	15.8526	3.43875	0.785758	3.34218	1.54696	4.71318	0.32822	29.5318
9.97	897.33	0.19	70.1311	15.882	3.45572	0.846777	3.47197	1.43842	4.77397	0.301305	30.301
10.05	904.287	0.21	69.9673	15.9162	3.47242	0.902306	3.56942	1.3432	4.82909	0.278149	31.0632
10.12	910.805	0.23	69.8223	15.9492	3.49043	0.954759	3.64956	1.2588	4.87495	0.258218	31.8024
10.19	916.895	0.25	69.6991	15.9859	3.50754	1.00194	3.70358	1.18413	4.91779	0.240785	32.5344
10.25	922.626	0.27	69.5909	16.0204	3.52546	1.04647	3.74614	1.11719	4.95349	0.225536	33.2418
10.31	928.002	0.29	69.5006	16.0578	3.54204	1.08615	3.76817	1.05735	4.98789	0.211983	33.9413
10.37	933.055	0.31	69.4268	16.0975	3.55723	1.12115	3.77229	1.00352	5.0215	0.199845	34.6312
10.5	945.166	0.33	69.0335	16.0891	3.70444	1.21097	4.09882	0.939951	4.92323	0.190921	34.4965
10.65	958.908	0.35	68.4781	16.0862	3.89804	1.32404	4.54914	0.878868	4.78564	0.183647	34.1591
10.84	975.659	0.37	67.3723	16.2456	4.12437	1.51258	5.20644	0.824615	4.71411	0.174925	34.118
11.01	990.849	0.39	66.3362	16.3891	4.34731	1.69633	5.8292	0.776372	4.62545	0.167848	34.1554
11.16	1010	0.41	65.3613	16.5229	4.56641	1.87579	6.41558	0.733252	4.52476	0.162053	34.2615

## Sheet: Supplementary Data 2
Supplementary Data 2. Trace-element compositions of calculated melts (ppm)
450 °C/GPa fluid present melting
P	T	F	La	Yb	Sr	Y	Nb	Ta	Cr	Ni	Ba
14.805	666.138	0.01	15.1633	0.496254	444.165	6.14248	16.404	0.62628	50.2469	36.7656	1110
14.885	669.738	0.03	15.0268	0.463675	441.144	5.87216	15.0185	0.595851	48.0486	37.0479	1220
15.02	675.877	0.05	15.0147	0.429472	442.161	5.58289	13.9716	0.573943	45.6387	37.6419	1180
15.195	683.832	0.07	15.0546	0.39724	445.032	5.30195	13.1514	0.558238	43.2684	38.5587	997.308
15.365	691.468	0.09	14.7875	0.373659	438.479	5.08331	12.3813	0.542071	41.5407	39.4817	857.179
15.535	699.118	0.11	14.1454	0.357653	420.309	4.92553	11.6578	0.525775	40.4717	40.4282	742.91
15.68	705.598	0.13	14.0787	0.343203	413.302	4.79373	9.76051	0.456061	39.4838	41.3291	670.741
15.785	710.253	0.15	15.2497	0.329422	428.054	4.69134	6.9576	0.336043	38.5118	42.1174	640.01
15.925	716.695	0.17	14.5978	0.317964	411.201	4.57002	6.66439	0.326623	37.6963	43.123	574.646
16.065	722.881	0.19	14.002	0.30739	395.706	4.45639	6.39206	0.317553	36.9291	44.1592	521.414
16.195	728.842	0.21	13.4544	0.297808	381.373	4.35234	6.14042	0.308931	36.227	45.2276	477.214
16.325	734.603	0.23	12.9514	0.288823	368.159	4.25357	5.90584	0.300646	35.5576	46.3371	439.943
16.45	740.181	0.25	12.4862	0.280593	355.877	4.16234	5.68793	0.292758	34.9401	47.4803	408.08
16.57	745.592	0.27	12.0557	0.272963	344.472	4.0771	5.48459	0.285217	34.3639	48.6665	380.533
16.685	750.851	0.29	11.6569	0.265849	333.875	3.99711	5.29503	0.278041	33.8239	49.9007	356.484
16.8	755.973	0.31	11.2869	0.259185	324.027	3.92179	5.1179	0.271205	33.3166	51.1892	335.31
16.91	760.974	0.33	10.937	0.252847	314.717	3.85076	4.94911	0.264568	32.8434	52.5294	316.494
17.02	765.872	0.35	10.6117	0.246859	306.065	3.78362	4.79033	0.258212	32.3988	53.9401	299.693
17.125	770.69	0.37	10.308	0.241304	297.976	3.72133	4.64166	0.252174	31.9911	55.4071	284.598
17.23	775.451	0.39	10.0261	0.236019	290.481	3.66206	4.50183	0.246409	31.6058	56.9645	270.97
17.34	780.188	0.41	9.76584	0.230931	283.595	3.60505	4.37084	0.240957	31.238	58.6382	258.615
17.445	784.946	0.43	9.52328	0.226197	277.195	3.55246	4.24773	0.23578	30.9066	60.398	247.354
18.31	823.951	0.45	9.26317	0.22659	269.388	3.56931	4.13178	0.230809	31.1624	61.5897	236.859
19.65	884.188	0.47	8.95856	0.234662	258.609	3.68725	4.02045	0.225831	32.2527	61.5373	226.882
20.495	922.258	0.49	8.62157	0.242322	248.487	3.79653	3.91426	0.221012	33.2978	61.6277	217.664
900 °C/GPa fluid present melting
7.505	675.504	0.01	15.702	1.60373	164.847	12.1384	14.0441	0.590114	88.4821	31.3975	867.943
7.625	686.415	0.03	15.0406	1.5907	174.336	12.0772	13.0762	0.566953	88.3325	31.369	802.647
7.73	695.794	0.05	14.4074	1.57762	184.46	12.0108	12.2193	0.544589	88.1606	31.3379	744.479
7.825	704.278	0.07	13.8054	1.56478	194.6	11.9424	11.4565	0.523393	87.9819	31.3042	691.144
7.91	712.14	0.09	13.2326	1.55217	204.049	11.8725	10.7723	0.503394	87.7966	31.2653	641.484
7.995	719.329	0.11	12.6942	1.54016	213.264	11.8048	10.1599	0.484622	87.6349	31.2322	596.653
8.065	725.96	0.13	12.1831	1.5286	220.906	11.7384	9.60522	0.466979	87.4868	31.202	554.838
8.13	731.912	0.15	11.7019	1.51737	227.909	11.6731	9.10336	0.45033	87.3533	31.1775	517.279
8.19	737.206	0.17	11.2476	1.50587	234.413	11.6046	8.64618	0.434501	87.1992	31.1479	483.668
8.23	741.999	0.19	10.8194	1.49494	239.281	11.5396	8.22885	0.419644	87.0748	31.1313	452.813
8.29	746.08	0.21	10.4193	1.48295	246.319	11.4664	7.84835	0.40536	86.8925	31.0963	426.635
8.33	749.795	0.23	10.0424	1.47142	251.92	11.3963	7.4988	0.391956	86.7335	31.0737	402.442
8.37	753.076	0.25	9.68852	1.45955	258.024	11.3236	7.17737	0.379219	86.5546	31.0466	380.901
8.41	756.889	0.27	9.34734	1.45046	254.506	11.2712	6.87709	0.36762	86.5368	31.0665	358.137
8.455	760.905	0.29	9.02202	1.44302	245.735	11.231	6.59776	0.356843	86.6235	31.1155	336.16
8.495	764.623	0.31	8.71552	1.4344	237.499	11.1893	6.33796	0.346516	86.7135	31.1662	316.681
8.535	768.102	0.33	8.42518	1.42299	229.731	11.1447	6.09381	0.336535	86.8089	31.2182	299.288
8.57	771.363	0.35	8.15224	1.41174	222.437	11.1002	5.86733	0.327049	86.908	31.2721	283.685
8.805	792.449	0.37	8.05991	1.06798	221.014	9.87892	5.7635	0.326281	79.1647	32.667	270.668
9.05	814.392	0.39	7.97318	0.887545	219.739	9.0917	5.66652	0.325591	74.2833	34.1717	258.717
9.245	831.972	0.41	8.01283	0.787907	220.148	8.64723	5.6132	0.331275	71.3501	35.5493	246.102
9.415	847.53	0.43	7.91129	0.729869	217.852	8.36405	5.50376	0.329377	69.8429	36.8767	235.246
9.57	860.932	0.45	7.7966	0.695346	214.984	8.21111	5.38718	0.326472	69.2611	38.113	225.232
9.695	872.697	0.47	7.66891	0.680691	211.559	8.19064	5.26416	0.322568	69.6953	39.2128	216.031
9.81	883.059	0.49	7.53488	0.676374	207.823	8.24361	5.13913	0.318045	70.7098	40.2319	207.53
9.915	892.305	0.51	7.39624	0.680675	203.858	8.36239	5.01351	0.313031	72.2705	41.1729	199.664
10.005	900.65	0.53	7.2492	0.694604	199.685	8.55776	4.88787	0.307583	74.517	42.0167	192.377
10.09	908.257	0.55	7.07664	0.714822	195.38	8.79782	4.76449	0.30194	77.3052	42.8128	185.579
10.17	915.266	0.57	6.90637	0.742495	191.063	9.09864	4.64385	0.296165	80.7078	43.5469	179.25
10.24	921.78	0.59	6.73814	0.780184	186.731	9.47873	4.52574	0.290256	84.9277	44.2044	173.346
450 °C/GPa fluid absent melting
15.1	679.412	0.01	14.8007	0.375699	411.392	4.83032	14.273	0.537579	38.8802	30.6471	1040
15.96	717.912	0.03	17.1295	0.308827	482.057	4.24959	14.4266	0.559833	34.3226	32.2752	1540
16.65	749.404	0.05	21.6769	0.271632	568.126	3.92183	8.40605	0.368507	31.807	34.3527	1520
17.29	777.957	0.07	22.0245	0.243978	591.19	3.6275	8.14061	0.365399	29.7833	36.8644	1230
17.78	800.178	0.09	22.2109	0.223291	610.222	3.39538	7.75609	0.355558	28.1566	39.5084	1030
18.18	817.981	0.11	22.296	0.206759	626.703	3.20176	7.32162	0.341831	26.7759	42.3866	887.034
18.51	832.713	0.13	22.2979	0.193127	640.903	3.03628	6.88088	0.326302	25.5774	45.5739	777.149
18.78	845.221	0.15	22.1553	0.181445	651.215	2.89176	6.44135	0.309773	24.5223	49.1356	690.631
19.02	855.918	0.17	21.9568	0.171237	659.876	2.76256	6.0255	0.293308	23.5691	53.2302	621.167
20.37	916.844	0.19	20.1608	0.172355	600.664	2.77929	5.78358	0.28488	23.7347	54.0466	557.091
900 °C/GPa fluid absent melting
7.93	713.513	0.01	14.593	1.38981	129.564	10.4896	12.1766	0.524845	74.7809	26.0686	706.795
8.74	786.555	0.03	15.1338	1.46475	119.638	11.167	12.1987	0.570843	79.6251	26.5166	605.288
9.13	821.372	0.05	14.8044	1.26476	113.11	10.7294	11.8406	0.577845	78.4539	27.3281	525.501
9.29	835.84	0.07	14.6142	0.929511	111.879	9.30677	11.5723	0.584962	70.376	28.504	479.671
9.44	849.342	0.09	14.3933	0.755296	110.998	8.3492	11.2919	0.589928	64.6877	29.6646	442.2
9.58	862.08	0.11	14.1452	0.649213	110.454	7.66445	11.0015	0.592619	60.4942	30.8048	411.035
9.7	873.092	0.13	13.8632	0.568908	109.84	7.09577	10.2348	0.562111	56.9479	32.0228	383.779
9.8	881.782	0.15	13.6114	0.502456	108.926	6.57308	9.06849	0.499305	53.5617	33.4313	359.285
9.89	889.836	0.17	13.3522	0.45257	108.216	6.14715	8.12244	0.447643	50.7414	34.8999	338.082
9.97	897.33	0.19	13.0896	0.413584	107.717	5.79179	7.34368	0.40471	48.3447	36.4355	319.58
10.05	904.287	0.21	12.8318	0.38133	107.482	5.48005	6.68817	0.368248	46.196	38.078	303.378
10.12	910.805	0.23	12.5711	0.354998	107.329	5.21388	6.13349	0.337288	44.3375	39.8093	288.858
10.19	916.895	0.25	12.3201	0.33212	107.452	4.97205	5.6565	0.310534	42.6155	41.6795	275.995
10.25	922.626	0.27	12.0689	0.312759	107.659	4.7602	5.24472	0.287418	41.0901	43.6691	264.33
10.31	928.002	0.29	11.8272	0.295596	108.095	4.5659	4.88395	0.267114	39.6692	45.8285	253.84
10.37	933.055	0.31	11.594	0.280102	108.708	4.38458	4.56501	0.249135	38.3196	48.2031	244.311
10.5	945.166	0.33	11.1797	0.280523	111.25	4.39729	4.39899	0.240657	38.5511	48.9123	237.235
10.65	958.908	0.35	10.7364	0.286489	114.646	4.47931	4.28384	0.235261	39.3622	49.0205	231.155
10.84	975.659	0.37	10.36	0.2934	120.107	4.57557	4.17813	0.230153	40.3003	49.4051	226.571
11.01	990.849	0.39	10.0064	0.301474	125.535	4.68813	4.077	0.225284	41.3954	49.7825	221.843
11.16	1010	0.41	9.67335	0.31084	130.816	4.81862	3.97992	0.220626	42.6649	50.1583	216.985
